# Supplementary material for: Potential Cross Talk between Autism Risk Genes and Neurovascular Molecules: A Pilot Study on Impact of Blood Brain Barrier Integrity
Source: Cells. 2022 Jul 15;11(14):2211. doi: 10.3390/cells11142211 (PMC9315816; doi:10.3390/cells11142211)
Supplement: Supplementary file 1 [file cells-11-02211-s001.zip]

Archive with 1 entries (1 files):
- cells-1748138-supplementary.pdf
